# Supplementary material for: Development of New Simple Compositions of Silver Inks for the Preparation of Pseudo-Reference Electrodes
Source: Biosensors (Basel). 2022 Sep 16;12(9):761. doi: 10.3390/bios12090761 (PMC9497032; doi:10.3390/bios12090761)
Supplement: Supplementary file 1 [file biosensors-12-00761-s001.zip]

Archive with 2 entries (2 files):
- biosensors-1899158-supplementary - for XML.pdf
- Vídeo S1.mp4
